# Supplementary material for: Chronotype and FibroScan-Derived Liver Markers in Adults with Obesity: Preliminary Evidence from a Cross-Sectional Study
Source: Nutrients. 2026 Jul 16;18(14):2342. doi: 10.3390/nu18142342 (PMC13415371; doi:10.3390/nu18142342)
Supplement: Supplementary file 1 [file nutrients-18-02342-s001.zip]

Archive with 1 entries (1 files):
- nutrients-4375172-supplementary.pdf
